# Supplementary material for: Inference of miRNA targets using evolutionary conservation and pathway analysis
Source: BMC Bioinformatics. 2007 Mar 1;8:69. doi: 10.1186/1471-2105-8-69 (PMC1838429; doi:10.1186/1471-2105-8-69)
Supplement: Additional File 2 — Number of miRNA targets predicted to be under selection pressure for each miRNA. [file 1471-2105-8-69-S2.xls]

## Sheet: h.sapiens
miRNA	targets under selection
hsa-let-7a	1057.63
hsa-let-7b	1057.63
hsa-let-7c	1057.63
hsa-let-7d	901.013
hsa-let-7e	1057.63
hsa-let-7f	1057.63
hsa-let-7g	1057.63
hsa-let-7i	1057.63
hsa-miR-1	1294.48
hsa-miR-100	19.2438
hsa-miR-101	1253.84
hsa-miR-103	1946.78
hsa-miR-105	1670.54
hsa-miR-106a	2156.97
hsa-miR-106b	1741.84
hsa-miR-107	1946.78
hsa-miR-10a	217.561
hsa-miR-10b	217.561
hsa-miR-122a	532.858
hsa-miR-124a	1958.54
hsa-miR-125a	1036.52
hsa-miR-125b	1036.52
hsa-miR-126	11.6808
hsa-miR-127	13.3638
hsa-miR-128a	1084.51
hsa-miR-128b	1084.51
hsa-miR-129	938.91
hsa-miR-130a	1184.41
hsa-miR-130b	1184.41
hsa-miR-132	312.742
hsa-miR-133a	982.558
hsa-miR-133b	982.558
hsa-miR-134	533.119
hsa-miR-135a	1047.77
hsa-miR-135b	1047.77
hsa-miR-136	423.576
hsa-miR-137	1437.52
hsa-miR-138	845.573
hsa-miR-140	618.346
hsa-miR-141	1176.33
hsa-miR-142-3p	261.213
hsa-miR-142-5p	1388.8
hsa-miR-143	463.305
hsa-miR-144	1245.12
hsa-miR-145	1030.21
hsa-miR-146a	624.113
hsa-miR-146b	624.113
hsa-miR-147	465.064
hsa-miR-148a	843.783
hsa-miR-148b	843.783
hsa-miR-149	1218.29
hsa-miR-150	1140.15
hsa-miR-151	233.915
hsa-miR-152	843.783
hsa-miR-153	909.454
hsa-miR-154	434.424
hsa-miR-155	1131.47
hsa-miR-15a	1999.88
hsa-miR-15b	1999.88
hsa-miR-16	1999.88
hsa-miR-17-3p	756.074
hsa-miR-17-5p	1757.06
hsa-miR-181a	2174.68
hsa-miR-181b	2174.68
hsa-miR-181c	2174.68
hsa-miR-181d	2174.68
hsa-miR-182	1766.73
hsa-miR-183	662.374
hsa-miR-184	0.175817
hsa-miR-186	2634.48
hsa-miR-187	7.06841e-10
hsa-miR-188	560.899
hsa-miR-189	131.234
hsa-miR-18a	366.9
hsa-miR-18b	366.9
hsa-miR-190	156.977
hsa-miR-191	1.10245
hsa-miR-192	348.777
hsa-miR-193a	339.415
hsa-miR-193b	339.415
hsa-miR-194	605.64
hsa-miR-195	1999.88
hsa-miR-196a	289.302
hsa-miR-196b	289.302
hsa-miR-197	588.417
hsa-miR-198	644.54
hsa-miR-199a	534.604
hsa-miR-199b	534.604
hsa-miR-19a	1560.41
hsa-miR-19b	1560.41
hsa-miR-200a	1176.33
hsa-miR-200b	1719.5
hsa-miR-200c	1719.5
hsa-miR-202	778.539
hsa-miR-203	1804.75
hsa-miR-204	1892.52
hsa-miR-205	1129.1
hsa-miR-206	1294.48
hsa-miR-208	115.608
hsa-miR-20a	1741.84
hsa-miR-20b	1757.06
hsa-miR-21	573.434
hsa-miR-210	0.0578972
hsa-miR-211	1892.52
hsa-miR-212	312.742
hsa-miR-214	1384.59
hsa-miR-215	257.465
hsa-miR-216	822.844
hsa-miR-217	621.496
hsa-miR-218	1458.88
hsa-miR-219	394.679
hsa-miR-22	1114.17
hsa-miR-220	71.6205
hsa-miR-221	691.004
hsa-miR-222	691.004
hsa-miR-223	587.251
hsa-miR-224	1085.35
hsa-miR-23a	1651.68
hsa-miR-23b	1651.68
hsa-miR-24	1246.57
hsa-miR-25	680.39
hsa-miR-26a	1585.17
hsa-miR-26b	1585.17
hsa-miR-27a	1762.94
hsa-miR-27b	1762.94
hsa-miR-28	616.06
hsa-miR-296	248.583
hsa-miR-299-3p	154.248
hsa-miR-299-5p	881.079
hsa-miR-29a	1495.11
hsa-miR-29b	1495.11
hsa-miR-29c	1495.11
hsa-miR-301	1184.41
hsa-miR-302a	1500.77
hsa-miR-302b	1500.77
hsa-miR-302c	1500.77
hsa-miR-302d	1500.77
hsa-miR-30a-3p	1737.81
hsa-miR-30a-5p	1781.47
hsa-miR-30b	1781.47
hsa-miR-30c	1781.47
hsa-miR-30d	1781.47
hsa-miR-30e-3p	1737.81
hsa-miR-30e-5p	1781.47
hsa-miR-31	688.138
hsa-miR-32	1044.89
hsa-miR-320	2210.55
hsa-miR-323	970.953
hsa-miR-324-3p	385.468
hsa-miR-324-5p	75.9557
hsa-miR-325	196.669
hsa-miR-326	1139.58
hsa-miR-328	333.725
hsa-miR-329	550.742
hsa-miR-33	425.104
hsa-miR-330	1742.09
hsa-miR-331	183.727
hsa-miR-335	497.77
hsa-miR-337	998.093
hsa-miR-338	378.232
hsa-miR-339	276.748
hsa-miR-33b	425.104
hsa-miR-340	0.320237
hsa-miR-342	604.612
hsa-miR-345	435.859
hsa-miR-346	190.555
hsa-miR-34a	1076.47
hsa-miR-34b	673.221
hsa-miR-34c	969.694
hsa-miR-361	890.701
hsa-miR-362	760.869
hsa-miR-363	873.624
hsa-miR-365	470.026
hsa-miR-367	873.624
hsa-miR-368	154.716
hsa-miR-369-3p	1243.45
hsa-miR-369-5p	0.0386223
hsa-miR-370	478.725
hsa-miR-371	0.772036
hsa-miR-372	1923.2
hsa-miR-373	1372.21
hsa-miR-374	1393.65
hsa-miR-375	699.666
hsa-miR-376a	302.856
hsa-miR-376b	302.856
hsa-miR-377	694.045
hsa-miR-378	853.922
hsa-miR-379	209.619
hsa-miR-380-3p	830.08
hsa-miR-380-5p	147.103
hsa-miR-381	1831.98
hsa-miR-382	421.528
hsa-miR-383	559.143
hsa-miR-384	914.582
hsa-miR-409-5p	288.525
hsa-miR-410	2068.29
hsa-miR-411	217.436
hsa-miR-412	497.075
hsa-miR-421	543.024
hsa-miR-422a	386.834
hsa-miR-422b	713.432
hsa-miR-423	0.232107
hsa-miR-424	2336.09
hsa-miR-425-3p	0.239948
hsa-miR-425-5p	1069.41
hsa-miR-429	1719.5
hsa-miR-431	148.155
hsa-miR-432	549.044
hsa-miR-433	474.453
hsa-miR-448	1073.34
hsa-miR-449	1076.47
hsa-miR-449b	969.694
hsa-miR-450	517.579
hsa-miR-451	0.122239
hsa-miR-452	518.143
hsa-miR-453	125.134
hsa-miR-455	304.18
hsa-miR-483	348.397
hsa-miR-484	511.775
hsa-miR-485-3p	189.695
hsa-miR-485-5p	647.969
hsa-miR-486	200.054
hsa-miR-487a	698.768
hsa-miR-487b	0.0673246
hsa-miR-488	430.105
hsa-miR-489	119.665
hsa-miR-490	324.116
hsa-miR-491	154.052
hsa-miR-492	231.16
hsa-miR-493-3p	506.523
hsa-miR-493-5p	989.189
hsa-miR-494	1668.84
hsa-miR-495	3058.05
hsa-miR-497	2336.09
hsa-miR-498	1746.09
hsa-miR-499	733.738
hsa-miR-500	307.899
hsa-miR-501	1126.34
hsa-miR-502	426.896
hsa-miR-503	444.568
hsa-miR-504	408.045
hsa-miR-505	171.673
hsa-miR-506	1958.54
hsa-miR-507	1336.74
hsa-miR-508	174.147
hsa-miR-509	299.902
hsa-miR-511	573.337
hsa-miR-512-3p	1483.77
hsa-miR-512-5p	312.797
hsa-miR-513	1516.42
hsa-miR-514	409.098
hsa-miR-515-3p	305.368
hsa-miR-515-5p	1267.39
hsa-miR-516-5p	888.397
hsa-miR-517a	1.57432
hsa-miR-517b	1.30219
hsa-miR-517c	1.57432
hsa-miR-518a	1.08716
hsa-miR-518b	0.292605
hsa-miR-518c	0.292605
hsa-miR-518d	0.292605
hsa-miR-518e	1.08716
hsa-miR-518f	0.918282
hsa-miR-519a	1690.51
hsa-miR-519b	1690.51
hsa-miR-519c	1690.51
hsa-miR-519d	1757.06
hsa-miR-519e	416.928
hsa-miR-520a	1923.2
hsa-miR-520b	1923.2
hsa-miR-520c	1923.2
hsa-miR-520d	1923.2
hsa-miR-520e	1923.2
hsa-miR-520f	1766.04
hsa-miR-520g	1443.36
hsa-miR-520h	1443.36
hsa-miR-521	0.447896
hsa-miR-522	2092.12
hsa-miR-523	0.00193579
hsa-miR-524	0.294867
hsa-miR-525	1220.58
hsa-miR-526a	604.499
hsa-miR-526b	454.147
hsa-miR-526c	604.499
hsa-miR-527	1405
hsa-miR-532	492.983
hsa-miR-539	1908.22
hsa-miR-542-3p	628.108
hsa-miR-542-5p	1.29138e-10
hsa-miR-544	1398.43
hsa-miR-545	1557.02
hsa-miR-548a	2101.09
hsa-miR-548b	915.95
hsa-miR-548c	4334.81
hsa-miR-548d	747.145
hsa-miR-549	425.345
hsa-miR-550	235.215
hsa-miR-551a	0.815949
hsa-miR-551b	0.815949
hsa-miR-552	429.865
hsa-miR-553	0.082715
hsa-miR-554	118.046
hsa-miR-555	169.305
hsa-miR-556	227.064
hsa-miR-557	623.124
hsa-miR-558	728.17
hsa-miR-559	1522.27
hsa-miR-560	0.0010301
hsa-miR-561	1900.69
hsa-miR-562	906.857
hsa-miR-563	125.562
hsa-miR-564	0.689008
hsa-miR-566	1.88658
hsa-miR-567	167.844
hsa-miR-568	830.116
hsa-miR-569	757.173
hsa-miR-570	3164.56
hsa-miR-571	253.12
hsa-miR-572	0.0393662
hsa-miR-573	661.859
hsa-miR-574	1.36746
hsa-miR-575	486.06
hsa-miR-576	1896.13
hsa-miR-577	1398.18
hsa-miR-578	881.481
hsa-miR-579	3023.88
hsa-miR-580	1051.87
hsa-miR-581	347.486
hsa-miR-582	835.587
hsa-miR-583	1048.91
hsa-miR-584	248.33
hsa-miR-585	0.162491
hsa-miR-586	893.876
hsa-miR-587	1436.44
hsa-miR-588	871.213
hsa-miR-589	721.693
hsa-miR-590	507.636
hsa-miR-591	211.133
hsa-miR-592	415.425
hsa-miR-593	431.097
hsa-miR-594	605.35
hsa-miR-595	349.667
hsa-miR-596	561.51
hsa-miR-597	300.811
hsa-miR-598	0.0231287
hsa-miR-599	243.872
hsa-miR-601	230.907
hsa-miR-603	23.9046
hsa-miR-604	162.635
hsa-miR-605	959.202
hsa-miR-606	753.393
hsa-miR-607	2451.56
hsa-miR-609	131.844
hsa-miR-610	294.002
hsa-miR-611	1.3413
hsa-miR-612	465.282
hsa-miR-613	1240
hsa-miR-614	0.0190766
hsa-miR-615	1.42275
hsa-miR-616	1619.73
hsa-miR-617	386.688
hsa-miR-618	1007.51
hsa-miR-619	282.674
hsa-miR-620	496.332
hsa-miR-621	181.789
hsa-miR-622	545.996
hsa-miR-623	730.04
hsa-miR-624	440.893
hsa-miR-625	92.3143
hsa-miR-626	445.667
hsa-miR-627	273.197
hsa-miR-628	325.791
hsa-miR-630	338.521
hsa-miR-631	226.349
hsa-miR-632	180.917
hsa-miR-633	456.837
hsa-miR-634	532.651
hsa-miR-635	275.697
hsa-miR-636	1120.34
hsa-miR-637	336.783
hsa-miR-638	1.21857
hsa-miR-640	565.722
hsa-miR-641	1597.72
hsa-miR-642	687.049
hsa-miR-643	489.677
hsa-miR-644	331.365
hsa-miR-645	233.04
hsa-miR-646	1630.55
hsa-miR-647	579.366
hsa-miR-648	302.568
hsa-miR-649	709.856
hsa-miR-650	434.327
hsa-miR-651	998.767
hsa-miR-652	0.0303564
hsa-miR-653	1361.86
hsa-miR-654	175.869
hsa-miR-655	1173.2
hsa-miR-656	1718.01
hsa-miR-657	437.558
hsa-miR-658	0.430628
hsa-miR-659	629.521
hsa-miR-660	189.417
hsa-miR-662	1.13696e-09
hsa-miR-663	0.565732
hsa-miR-7	832.255
hsa-miR-9	1946.21
hsa-miR-92	1044.89
hsa-miR-92b	1044.89
hsa-miR-93	1757.06
hsa-miR-95	0.0666865
hsa-miR-96	1633.83
hsa-miR-98	1057.63
hsa-miR-99a	19.2438
hsa-miR-99b	12.7551

## Sheet: d.melanogaster
miRNA	targets under selection
dme-bantam	85.0805
dme-let-7	51.0253
dme-miR-1	190.88
dme-miR-10	21.1155
dme-miR-100	4.76847
dme-miR-11	179.395
dme-miR-12	170.89
dme-miR-124	163.144
dme-miR-125	25.0085
dme-miR-133	59.0274
dme-miR-13a	359.306
dme-miR-13b	359.306
dme-miR-14	146.859
dme-miR-184	45.3286
dme-miR-210	138.199
dme-miR-219	81.859
dme-miR-263a	31.8324
dme-miR-263b	154.87
dme-miR-274	17.4855
dme-miR-275	67.2207
dme-miR-276a	91.206
dme-miR-276b	91.206
dme-miR-277	803.494
dme-miR-278	35.0975
dme-miR-279	165.734
dme-miR-280	301.369
dme-miR-281	23.9208
dme-miR-282	1.97607
dme-miR-283	794.137
dme-miR-284	9.37267
dme-miR-285	53.5245
dme-miR-286	165.734
dme-miR-287	5.00085
dme-miR-288	10.7133
dme-miR-289	853.297
dme-miR-2a	359.306
dme-miR-2b	359.306
dme-miR-2c	359.306
dme-miR-3	64.9179
dme-miR-304	85.971
dme-miR-305	226.69
dme-miR-306	67.2207
dme-miR-307	82.2949
dme-miR-308	293.125
dme-miR-309	92.6752
dme-miR-310	368.6
dme-miR-311	368.6
dme-miR-312	381.695
dme-miR-313	381.695
dme-miR-314	161.758
dme-miR-315	324.1
dme-miR-316	207.726
dme-miR-317	146.488
dme-miR-318	64.9179
dme-miR-31a	81.6863
dme-miR-31b	81.6863
dme-miR-34	159.83
dme-miR-4	240.915
dme-miR-5	38.2393
dme-miR-6	359.306
dme-miR-7	93.3615
dme-miR-79	251.869
dme-miR-8	342.313
dme-miR-87	193.324
dme-miR-92a	222.504
dme-miR-92b	386.071
dme-miR-9a	223.368
dme-miR-9b	223.368
dme-miR-9c	223.368
dme-miR-iab-4-3p	17.2992
dme-miR-iab-4-5p	86.0004

## Sheet: d.rerio
miRNA	targets under selection
dre-let-7a	64.2396
dre-let-7b	64.2396
dre-let-7c	64.2396
dre-let-7d	64.2396
dre-let-7e	64.2396
dre-let-7f	64.2396
dre-let-7g	64.2396
dre-let-7h	64.2396
dre-let-7i	64.2396
dre-let-7j	64.2396
dre-miR-1	60.428
dre-miR-101a	29.5054
dre-miR-101b	29.5054
dre-miR-103	42.9771
dre-miR-107	42.9771
dre-miR-10a	14.8463
dre-miR-10b	14.8463
dre-miR-10c	14.8463
dre-miR-10d	14.8463
dre-miR-122	6.57634
dre-miR-124	98.0208
dre-miR-125a	16.7666
dre-miR-125b	16.7666
dre-miR-125c	16.7666
dre-miR-128	55.5692
dre-miR-129	1.7569e-05
dre-miR-130a	61.9637
dre-miR-130b	61.9637
dre-miR-130c	61.9637
dre-miR-132	1.26353
dre-miR-133a	39.7407
dre-miR-133b	39.7407
dre-miR-133c	39.7407
dre-miR-135	10.8168
dre-miR-135a	10.8168
dre-miR-135b	10.8168
dre-miR-137	44.7132
dre-miR-138	19.0519
dre-miR-140	5.27429
dre-miR-141	0.578046
dre-miR-142a-3p	5.6791
dre-miR-142a-5p	1.71859e-10
dre-miR-142b-5p	1.71859e-10
dre-miR-143	0.667096
dre-miR-144	21.6631
dre-miR-145	25.8222
dre-miR-146a	0.886304
dre-miR-146b	0.886304
dre-miR-148	46.9873
dre-miR-152	46.9873
dre-miR-153a	43.4228
dre-miR-153b	43.4228
dre-miR-153c	43.4228
dre-miR-155	0.385051
dre-miR-15a	47.8941
dre-miR-15b	47.8941
dre-miR-16a	47.8941
dre-miR-16b	47.8941
dre-miR-16c	47.8941
dre-miR-17a	45.8875
dre-miR-181a	52.7764
dre-miR-181b	52.7764
dre-miR-181c	51.1636
dre-miR-182	56.8067
dre-miR-183	28.6899
dre-miR-184	0
dre-miR-187	0.171236
dre-miR-18a	7.44507
dre-miR-18b	7.44507
dre-miR-18c	7.44507
dre-miR-190	5.5518
dre-miR-192	0.282412
dre-miR-193a	2.85391
dre-miR-193b	2.85391
dre-miR-194a	4.42278e-05
dre-miR-194b	4.42278e-05
dre-miR-196a	11.824
dre-miR-196b	11.824
dre-miR-199	18.6738
dre-miR-19a	59.2134
dre-miR-19b	59.2134
dre-miR-19c	59.2134
dre-miR-19d	59.2134
dre-miR-200a	0.578046
dre-miR-200b	35.7778
dre-miR-200c	35.7778
dre-miR-202	2.89013
dre-miR-203a	1.40019e-08
dre-miR-203b	1.40019e-08
dre-miR-204	31.3348
dre-miR-205	35.2703
dre-miR-206	60.428
dre-miR-20a	43.974
dre-miR-20b	45.8875
dre-miR-21	7.68898
dre-miR-210	0.698734
dre-miR-212	1.26353
dre-miR-214	21.0004
dre-miR-216a	9.33489e-16
dre-miR-216b	1.89692e-07
dre-miR-217	6.62137
dre-miR-218a	33.0326
dre-miR-218b	33.0326
dre-miR-219	14.4513
dre-miR-221	32.22
dre-miR-222	32.22
dre-miR-223	0.262966
dre-miR-22a	21.344
dre-miR-22b	21.344
dre-miR-23a	19.14
dre-miR-23b	19.14
dre-miR-24	6.68032
dre-miR-25	28.2439
dre-miR-26a	58.7267
dre-miR-26b	58.7267
dre-miR-27a	54.5133
dre-miR-27b	54.5133
dre-miR-27c	54.5133
dre-miR-27d	54.5133
dre-miR-27e	54.5133
dre-miR-29a	30.5685
dre-miR-29b	30.5685
dre-miR-301a	61.9637
dre-miR-301b	61.9637
dre-miR-301c	61.9637
dre-miR-30a	61.1271
dre-miR-30b	61.1271
dre-miR-30c	61.1271
dre-miR-30d	61.1271
dre-miR-30e	61.1271
dre-miR-31	1.39968e-13
dre-miR-338	31.8198
dre-miR-34	13.167
dre-miR-34b	7.75673
dre-miR-365	2.81532
dre-miR-375	2.22711
dre-miR-429	35.7778
dre-miR-430a	43.9878
dre-miR-430b	67.6335
dre-miR-430c	43.9878
dre-miR-430i	43.9878
dre-miR-430j	67.6335
dre-miR-451	1.23255e-13
dre-miR-454a	49.283
dre-miR-454b	49.283
dre-miR-455	6.30846
dre-miR-457a	42.2048
dre-miR-457b	42.2048
dre-miR-458	1.2928
dre-miR-459	2.3471
dre-miR-460-3p	9.21934
dre-miR-460-5p	10.3938
dre-miR-462	1.39918
dre-miR-489	0.00249175
dre-miR-7a	18.7446
dre-miR-7b	18.7446
dre-miR-9	66.2562
dre-miR-92a	47.8094
dre-miR-92b	47.8094
dre-miR-93	53.3868
dre-miR-96	67.6733

## Sheet: c.elegans
miRNA	targets under selection
cel-let-7	65.4061
cel-lin-4	15.5107
cel-lsy-6	0.00183322
cel-miR-1	147.542
cel-miR-124	103.594
cel-miR-2	327.085
cel-miR-227	0.00156447
cel-miR-228	87.6127
cel-miR-230	12.0026
cel-miR-231	22.9269
cel-miR-232	94.1274
cel-miR-233	136.438
cel-miR-234	49.3896
cel-miR-235	78.6078
cel-miR-236	49.4641
cel-miR-237	15.5107
cel-miR-238	78.3917
cel-miR-239a	78.3917
cel-miR-239b	33.277
cel-miR-240	3.96041
cel-miR-241	65.4061
cel-miR-242	4.20808
cel-miR-244	33.3546
cel-miR-245	16.8886
cel-miR-246	29.9303
cel-miR-247	161.774
cel-miR-248	102.846
cel-miR-249	31.9925
cel-miR-250	23.5759
cel-miR-251	16.7239
cel-miR-252	7.83993
cel-miR-253	0.184865
cel-miR-254	1.95721
cel-miR-259	22.8107
cel-miR-264	5.07852
cel-miR-266	74.6414
cel-miR-267	0.707493
cel-miR-268	70.2194
cel-miR-34	28.6452
cel-miR-35	28.1705
cel-miR-354	5.84287
cel-miR-355	8.12217e-07
cel-miR-356	136.438
cel-miR-357	20.0929
cel-miR-358	4.88856e-08
cel-miR-36	28.1705
cel-miR-360	9.07053
cel-miR-37	28.1705
cel-miR-38	28.1705
cel-miR-39	28.1705
cel-miR-40	28.1705
cel-miR-41	28.1705
cel-miR-42	18.6436
cel-miR-43	327.085
cel-miR-44	161.774
cel-miR-45	161.774
cel-miR-46	40.2757
cel-miR-47	40.2757
cel-miR-48	65.4061
cel-miR-49	57.2472
cel-miR-50	87.4449
cel-miR-51	81.0343
cel-miR-52	70.9949
cel-miR-53	70.9949
cel-miR-54	81.0343
cel-miR-55	81.0343
cel-miR-56	81.0343
cel-miR-57	18.5051
cel-miR-58	111.826
cel-miR-59	34.0018
cel-miR-60	161.47
cel-miR-61	161.774
cel-miR-62	87.4449
cel-miR-63	40.5645
cel-miR-64	40.5645
cel-miR-65	40.5645
cel-miR-66	10.8578
cel-miR-67	82.6879
cel-miR-70	0.000458851
cel-miR-71	144.061
cel-miR-72	74.6414
cel-miR-73	106.656
cel-miR-74	106.656
cel-miR-75	141.136
cel-miR-77	57.7427
cel-miR-79	145.024
cel-miR-80	168.841
cel-miR-81	168.841
cel-miR-82	168.841
cel-miR-83	45.2283
cel-miR-84	65.4061
cel-miR-85	27.2031
cel-miR-86	158.456
cel-miR-87	111.195
cel-miR-90	87.4449
