# Supplementary material for: Inference of miRNA targets using evolutionary conservation and pathway analysis
Source: BMC Bioinformatics. 2007 Mar 1;8:69. doi: 10.1186/1471-2105-8-69 (PMC1838429; doi:10.1186/1471-2105-8-69)
Supplement: Additional File 3 — Detailed comparison of the overlap between the predictions provided by our method and the methods of Stark et al. [25] and Grün et al. [23]. [file 1471-2105-8-69-S3.xls]

## Sheet: Stark et al.
miRNA	Current method only	Both methods	Stark et al. only
bantam	34	106	149
let-7	16	70	110
miR-1	110	252	176
miR-10	6	10	32
miR-11	41	209	108
miR-12	51	199	129
miR-124	97	212	65
miR-13a	106	416	157
miR-13b	106	416	146
miR-14	53	190	121
miR-184	27	56	48
miR-210	39	121	192
miR-263b	114	164	165
miR-275	32	55	95
miR-276a	31	124	115
miR-276b	31	124	117
miR-277	358	944	378
miR-278	8	17	91
miR-279	63	201	84
miR-281	21	13	128
miR-285	22	40	83
miR-286	63	201	82
miR-2a	106	416	143
miR-2b	106	416	144
miR-3	5	49	96
miR-304	20	136	94
miR-305	97	234	152
miR-306	32	55	73
miR-307	85	81	61
miR-308	122	366	156
miR-309	6	40	117
miR-311	225	434	305
miR-312	243	457	282
miR-314	10	126	159
miR-315	72	491	613
miR-316	41	238	221
miR-317	47	153	102
miR-318	5	49	91
miR-31a	42	89	165
miR-31b	42	89	168
miR-34	74	130	162
miR-4	44	335	213
miR-5	15	38	247
miR-6	106	416	160
miR-7	30	107	145
miR-79	45	305	232
miR-8	89	449	190
miR-92a	78	306	255
miR-92b	253	422	324
miR-9a	37	281	220
miR-9b	37	281	333
miR-9c	37	281	256
miR-iab-4-5p	16	63	101

## Sheet: Grun et al.
miRNA	Current method only	Both methods	Grun et al. only
bantam	19	121	82
let-7	7	79	47
miR-1	91	271	79
miR-10	6	10	20
miR-100	2	5	11
miR-11	30	220	57
miR-12	52	198	51
miR-124	71	238	35
miR-125	3	14	50
miR-133	1	22	31
miR-13a	78	444	24
miR-13b	78	444	24
miR-14	43	200	66
miR-184	22	61	8
miR-210	42	118	67
miR-219	8	120	102
miR-263b	100	178	58
miR-275	33	54	23
miR-276a	30	125	31
miR-276b	30	125	32
miR-277	366	936	137
miR-278	7	18	45
miR-279	57	207	32
miR-281	17	17	53
miR-283	468	694	148
miR-285	20	42	25
miR-286	57	207	30
miR-289	135	872	325
miR-2a	78	444	22
miR-2b	78	444	21
miR-2c	78	444	22
miR-3	6	48	37
miR-304	4	152	62
miR-305	119	212	32
miR-306	33	54	25
miR-307	84	82	32
miR-308	112	376	47
miR-309	4	42	37
miR-310	181	478	125
miR-311	181	478	128
miR-312	215	485	118
miR-313	215	485	120
miR-314	13	123	38
miR-315	27	536	197
miR-316	34	245	57
miR-317	44	156	37
miR-318	6	48	37
miR-31a	36	95	59
miR-31b	36	95	57
miR-34	58	146	39
miR-4	19	360	65
miR-5	0	53	114
miR-6	78	444	26
miR-7	23	114	48
miR-79	24	326	75
miR-8	56	482	64
miR-87	122	190	40
miR-92a	46	338	99
miR-92b	222	453	99
miR-9a	19	299	82
miR-9b	19	299	84
miR-9c	19	299	75
miR-iab-4-5p	13	66	23
