# Supplementary material for: Inference of miRNA targets using evolutionary conservation and pathway analysis
Source: BMC Bioinformatics. 2007 Mar 1;8:69. doi: 10.1186/1471-2105-8-69 (PMC1838429; doi:10.1186/1471-2105-8-69)
Supplement: Additional File 6 — MiRNA seed families. All miRNAs that have the same seed (positions 1–8) were clustered together. The table shows the representative miRNA as well as the members of each cluster. [file 1471-2105-8-69-S6.xls]

## Sheet: h.sapiens
seed sequence	representative miRNA	miRNAs with the same seed
UGAGGUAG	hsa-let-7a	hsa-let-7a,hsa-let-7b,hsa-let-7c,hsa-let-7e,hsa-let-7f,hsa-miR-98,hsa-let-7g,hsa-let-7i
AGAGGUAG	hsa-let-7d	hsa-let-7d
UGGAAUGU	hsa-miR-1	hsa-miR-1,hsa-miR-206
UACAGUAC	hsa-miR-101	hsa-miR-101
AGCAGCAU	hsa-miR-103	hsa-miR-103,hsa-miR-107
UCAAAUGC	hsa-miR-105	hsa-miR-105
AAAAGUGC	hsa-miR-106a	hsa-miR-106a
UACCCUGU	hsa-miR-10a	hsa-miR-10a,hsa-miR-10b
UGGAGUGU	hsa-miR-122a	hsa-miR-122a
UAAGGCAC	hsa-miR-124a	hsa-miR-124a,hsa-miR-506
UCCCUGAG	hsa-miR-125b	hsa-miR-125b,hsa-miR-125a
UCGUACCG	hsa-miR-126	hsa-miR-126
CAUUAUUA	hsa-miR-126*	hsa-miR-126*
UCGGAUCC	hsa-miR-127	hsa-miR-127
UCACAGUG	hsa-miR-128a	hsa-miR-128a,hsa-miR-128b
CUUUUUGC	hsa-miR-129	hsa-miR-129
CAGUGCAA	hsa-miR-130a	hsa-miR-130a,hsa-miR-301,hsa-miR-130b
UUUGGUCC	hsa-miR-133a	hsa-miR-133a,hsa-miR-133b
UGUGACUG	hsa-miR-134	hsa-miR-134
UAUGGCUU	hsa-miR-135a	hsa-miR-135a,hsa-miR-135b
ACUCCAUU	hsa-miR-136	hsa-miR-136
UUAUUGCU	hsa-miR-137	hsa-miR-137
AGCUGGUG	hsa-miR-138	hsa-miR-138
UCUACAGU	hsa-miR-139	hsa-miR-139
CAGUGGUU	hsa-miR-140	hsa-miR-140
UAACACUG	hsa-miR-141	hsa-miR-141,hsa-miR-200a
UGUAGUGU	hsa-miR-142-3p	hsa-miR-142-3p
CAUAAAGU	hsa-miR-142-5p	hsa-miR-142-5p
UGAGAUGA	hsa-miR-143	hsa-miR-143
UACAGUAU	hsa-miR-144	hsa-miR-144
GUCCAGUU	hsa-miR-145	hsa-miR-145
UGAGAACU	hsa-miR-146a	hsa-miR-146a,hsa-miR-146b
GUGUGUGG	hsa-miR-147	hsa-miR-147
UCAGUGCA	hsa-miR-148a	hsa-miR-148a,hsa-miR-152,hsa-miR-148b
UCUGGCUC	hsa-miR-149	hsa-miR-149
UCUCCCAA	hsa-miR-150	hsa-miR-150
ACUAGACU	hsa-miR-151	hsa-miR-151
UUGCAUAG	hsa-miR-153	hsa-miR-153
UAGGUUAU	hsa-miR-154	hsa-miR-154
AAUCAUAC	hsa-miR-154*	hsa-miR-154*,hsa-miR-487a
UUAAUGCU	hsa-miR-155	hsa-miR-155
UAGCAGCA	hsa-miR-15a	hsa-miR-15a,hsa-miR-16,hsa-miR-15b,hsa-miR-195
ACUGCAGU	hsa-miR-17-3p	hsa-miR-17-3p
CAAAGUGC	hsa-miR-17-5p	hsa-miR-17-5p,hsa-miR-93,hsa-miR-20b,hsa-miR-519d
AACAUUCA	hsa-miR-181a	hsa-miR-181a,hsa-miR-181b,hsa-miR-181c,hsa-miR-181d
ACCAUCGA	hsa-miR-181a*	hsa-miR-181a*
UUUGGCAA	hsa-miR-182	hsa-miR-182
UGGUUCUA	hsa-miR-182*	hsa-miR-182*
UAUGGCAC	hsa-miR-183	hsa-miR-183
UGGACGGA	hsa-miR-184	hsa-miR-184
UGGAGAGA	hsa-miR-185	hsa-miR-185
CAAAGAAU	hsa-miR-186	hsa-miR-186
UCGUGUCU	hsa-miR-187	hsa-miR-187
CAUCCCUU	hsa-miR-188	hsa-miR-188
GUGCCUAC	hsa-miR-189	hsa-miR-189
UAAGGUGC	hsa-miR-18a	hsa-miR-18a,hsa-miR-18b
ACUGCCCU	hsa-miR-18a*	hsa-miR-18a*
UGAUAUGU	hsa-miR-190	hsa-miR-190
CAACGGAA	hsa-miR-191	hsa-miR-191
GCUGCGCU	hsa-miR-191*	hsa-miR-191*
CUGACCUA	hsa-miR-192	hsa-miR-192
AACUGGCC	hsa-miR-193a	hsa-miR-193a,hsa-miR-193b
UGUAACAG	hsa-miR-194	hsa-miR-194
UAGGUAGU	hsa-miR-196a	hsa-miR-196a,hsa-miR-196b
UUCACCAC	hsa-miR-197	hsa-miR-197
GGUCCAGA	hsa-miR-198	hsa-miR-198
CCCAGUGU	hsa-miR-199a	hsa-miR-199a,hsa-miR-199b
UACAGUAG	hsa-miR-199a*	hsa-miR-199a*
UGUGCAAA	hsa-miR-19a	hsa-miR-19a,hsa-miR-19b
CAUCUUAC	hsa-miR-200a*	hsa-miR-200a*
UAAUACUG	hsa-miR-200b	hsa-miR-200b,hsa-miR-200c,hsa-miR-429
AGAGGUAU	hsa-miR-202	hsa-miR-202
UUUCCUAU	hsa-miR-202*	hsa-miR-202*
GUGAAAUG	hsa-miR-203	hsa-miR-203
UUCCCUUU	hsa-miR-204	hsa-miR-204,hsa-miR-211
UCCUUCAU	hsa-miR-205	hsa-miR-205
AUAAGACG	hsa-miR-208	hsa-miR-208
UAAAGUGC	hsa-miR-20a	hsa-miR-20a,hsa-miR-106b
UAGCUUAU	hsa-miR-21	hsa-miR-21
CUGUGCGU	hsa-miR-210	hsa-miR-210
UAACAGUC	hsa-miR-212	hsa-miR-212,hsa-miR-132
ACAGCAGG	hsa-miR-214	hsa-miR-214
AUGACCUA	hsa-miR-215	hsa-miR-215
UAAUCUCA	hsa-miR-216	hsa-miR-216
UACUGCAU	hsa-miR-217	hsa-miR-217
UUGUGCUU	hsa-miR-218	hsa-miR-218
UGAUUGUC	hsa-miR-219	hsa-miR-219
AAGCUGCC	hsa-miR-22	hsa-miR-22
CCACACCG	hsa-miR-220	hsa-miR-220
AGCUACAU	hsa-miR-221	hsa-miR-221,hsa-miR-222
UGUCAGUU	hsa-miR-223	hsa-miR-223
CAAGUCAC	hsa-miR-224	hsa-miR-224
AUCACAUU	hsa-miR-23a	hsa-miR-23a,hsa-miR-23b
UGGCUCAG	hsa-miR-24	hsa-miR-24
CAUUGCAC	hsa-miR-25	hsa-miR-25
UUCAAGUA	hsa-miR-26a	hsa-miR-26a,hsa-miR-26b
UUCACAGU	hsa-miR-27a	hsa-miR-27a,hsa-miR-27b
AAGGAGCU	hsa-miR-28	hsa-miR-28
AGGGCCCC	hsa-miR-296	hsa-miR-296
UAUGUGGG	hsa-miR-299-3p	hsa-miR-299-3p
UGGUUUAC	hsa-miR-299-5p	hsa-miR-299-5p
UAGCACCA	hsa-miR-29a	hsa-miR-29a,hsa-miR-29b,hsa-miR-29c
UAAGUGCU	hsa-miR-302a	hsa-miR-302a,hsa-miR-302b,hsa-miR-302c,hsa-miR-302d
UAAACGUG	hsa-miR-302a*	hsa-miR-302a*
ACUUUAAC	hsa-miR-302b*	hsa-miR-302b*
UUUAACAU	hsa-miR-302c*	hsa-miR-302c*
CUUUCAGU	hsa-miR-30a-3p	hsa-miR-30a-3p,hsa-miR-30e-3p
UGUAAACA	hsa-miR-30a-5p	hsa-miR-30a-5p,hsa-miR-30c,hsa-miR-30d,hsa-miR-30b,hsa-miR-30e-5p
AGGCAAGA	hsa-miR-31	hsa-miR-31
UAUUGCAC	hsa-miR-32	hsa-miR-32,hsa-miR-92,hsa-miR-92b
AAAAGCUG	hsa-miR-320	hsa-miR-320
CACAUUAC	hsa-miR-323	hsa-miR-323
CCACUGCC	hsa-miR-324-3p	hsa-miR-324-3p
CGCAUCCC	hsa-miR-324-5p	hsa-miR-324-5p
CCUAGUAG	hsa-miR-325	hsa-miR-325
CCUCUGGG	hsa-miR-326	hsa-miR-326
CUGGCCCU	hsa-miR-328	hsa-miR-328
AACACACC	hsa-miR-329	hsa-miR-329
GUGCAUUG	hsa-miR-33	hsa-miR-33,hsa-miR-33b
GCAAAGCA	hsa-miR-330	hsa-miR-330
GCCCCUGG	hsa-miR-331	hsa-miR-331
UCAAGAGC	hsa-miR-335	hsa-miR-335
UCCAGCUC	hsa-miR-337	hsa-miR-337
UCCAGCAU	hsa-miR-338	hsa-miR-338
UCCCUGUC	hsa-miR-339	hsa-miR-339
UCCGUCUC	hsa-miR-340	hsa-miR-340
UCUCACAC	hsa-miR-342	hsa-miR-342
GCUGACUC	hsa-miR-345	hsa-miR-345
UGUCUGCC	hsa-miR-346	hsa-miR-346
UGGCAGUG	hsa-miR-34a	hsa-miR-34a,hsa-miR-449
UAGGCAGU	hsa-miR-34b	hsa-miR-34b
AGGCAGUG	hsa-miR-34c	hsa-miR-34c,hsa-miR-449b
UUAUCAGA	hsa-miR-361	hsa-miR-361
AAUCCUUG	hsa-miR-362	hsa-miR-362
AAUUGCAC	hsa-miR-363	hsa-miR-363,hsa-miR-367
CGGGUGGA	hsa-miR-363*	hsa-miR-363*
UAAUGCCC	hsa-miR-365	hsa-miR-365
ACAUAGAG	hsa-miR-368	hsa-miR-368
AAUAAUAC	hsa-miR-369-3p	hsa-miR-369-3p
AGAUCGAC	hsa-miR-369-5p	hsa-miR-369-5p
GCCUGCUG	hsa-miR-370	hsa-miR-370
GUGCCGCC	hsa-miR-371	hsa-miR-371
AAAGUGCU	hsa-miR-372	hsa-miR-372,hsa-miR-520e,hsa-miR-520a,hsa-miR-526b*,hsa-miR-520b,hsa-miR-520c,hsa-miR-520d
GAAGUGCU	hsa-miR-373	hsa-miR-373
ACUCAAAA	hsa-miR-373*	hsa-miR-373*,hsa-miR-616
UUAUAAUA	hsa-miR-374	hsa-miR-374
UUUGUUCG	hsa-miR-375	hsa-miR-375
AUCAUAGA	hsa-miR-376a	hsa-miR-376a,hsa-miR-376b
GGUAGAUU	hsa-miR-376a*	hsa-miR-376a*
AUCACACA	hsa-miR-377	hsa-miR-377
CUCCUGAC	hsa-miR-378	hsa-miR-378
UGGUAGAC	hsa-miR-379	hsa-miR-379
UAUGUAAU	hsa-miR-380-3p	hsa-miR-380-3p
UGGUUGAC	hsa-miR-380-5p	hsa-miR-380-5p
UAUACAAG	hsa-miR-381	hsa-miR-381
GAAGUUGU	hsa-miR-382	hsa-miR-382
AGAUCAGA	hsa-miR-383	hsa-miR-383
AUUCCUAG	hsa-miR-384	hsa-miR-384
GAAUGUUG	hsa-miR-409-3p	hsa-miR-409-3p
AGGUUACC	hsa-miR-409-5p	hsa-miR-409-5p
AAUAUAAC	hsa-miR-410	hsa-miR-410
UAGUAGAC	hsa-miR-411	hsa-miR-411
ACUUCACC	hsa-miR-412	hsa-miR-412
AUCAACAG	hsa-miR-421	hsa-miR-421
ACUGGACU	hsa-miR-422a	hsa-miR-422a
CUGGACUU	hsa-miR-422b	hsa-miR-422b
AGCUCGGU	hsa-miR-423	hsa-miR-423
CAGCAGCA	hsa-miR-424	hsa-miR-424,hsa-miR-497
AUCGGGAA	hsa-miR-425-3p	hsa-miR-425-3p
AAUGACAC	hsa-miR-425-5p	hsa-miR-425-5p
UGUCUUGC	hsa-miR-431	hsa-miR-431
UCUUGGAG	hsa-miR-432	hsa-miR-432
CUGGAUGG	hsa-miR-432*	hsa-miR-432*
AUCAUGAU	hsa-miR-433	hsa-miR-433
UUGCAUAU	hsa-miR-448	hsa-miR-448
UUUUUGCG	hsa-miR-450	hsa-miR-450
AAACCGUU	hsa-miR-451	hsa-miR-451
UGUUUGCA	hsa-miR-452	hsa-miR-452
UCAGUCUC	hsa-miR-452*	hsa-miR-452*
AGGUUGUC	hsa-miR-453	hsa-miR-453
UAUGUGCC	hsa-miR-455	hsa-miR-455
UCACUCCU	hsa-miR-483	hsa-miR-483
UCAGGCUC	hsa-miR-484	hsa-miR-484
GUCAUACA	hsa-miR-485-3p	hsa-miR-485-3p
AGAGGCUG	hsa-miR-485-5p	hsa-miR-485-5p
UCCUGUAC	hsa-miR-486	hsa-miR-486
AAUCGUAC	hsa-miR-487b	hsa-miR-487b
CCCAGAUA	hsa-miR-488	hsa-miR-488
GUGACAUC	hsa-miR-489	hsa-miR-489
CAACCUGG	hsa-miR-490	hsa-miR-490
AGUGGGGA	hsa-miR-491	hsa-miR-491
AGGACCUG	hsa-miR-492	hsa-miR-492
UGAAGGUC	hsa-miR-493-3p	hsa-miR-493-3p
UUGUACAU	hsa-miR-493-5p	hsa-miR-493-5p
UGAAACAU	hsa-miR-494	hsa-miR-494
AAACAAAC	hsa-miR-495	hsa-miR-495
AUUACAUG	hsa-miR-496	hsa-miR-496
UUUCAAGC	hsa-miR-498	hsa-miR-498
UUAAGACU	hsa-miR-499	hsa-miR-499
AUGCACCU	hsa-miR-500	hsa-miR-500
AAUCCUUU	hsa-miR-501	hsa-miR-501
AUCCUUGC	hsa-miR-502	hsa-miR-502
UAGCAGCG	hsa-miR-503	hsa-miR-503
AGACCCUG	hsa-miR-504	hsa-miR-504
CGUCAACA	hsa-miR-505	hsa-miR-505
UUUUGCAC	hsa-miR-507	hsa-miR-507
UGAUUGUA	hsa-miR-508	hsa-miR-508
UGAUUGGU	hsa-miR-509	hsa-miR-509
UACUCAGG	hsa-miR-510	hsa-miR-510
GUGUCUUU	hsa-miR-511	hsa-miR-511
AAGUGCUG	hsa-miR-512-3p	hsa-miR-512-3p
CACUCAGC	hsa-miR-512-5p	hsa-miR-512-5p
UUCACAGG	hsa-miR-513	hsa-miR-513
AUUGACAC	hsa-miR-514	hsa-miR-514
GAGUGCCU	hsa-miR-515-3p	hsa-miR-515-3p
UUCUCCAA	hsa-miR-515-5p	hsa-miR-515-5p,hsa-miR-519e*
UGCUUCCU	hsa-miR-516-3p	hsa-miR-516-3p
CAUCUGGA	hsa-miR-516-5p	hsa-miR-516-5p
CCUCUAGA	hsa-miR-517*	hsa-miR-517*
AUCGUGCA	hsa-miR-517a	hsa-miR-517a,hsa-miR-517c
UCGUGCAU	hsa-miR-517b	hsa-miR-517b
UCUGCAAA	hsa-miR-518a-2*	hsa-miR-518a-2*
CAAAGCGC	hsa-miR-518b	hsa-miR-518b,hsa-miR-518c,hsa-miR-518d
UCUCUGGA	hsa-miR-518c*	hsa-miR-518c*
AAAGCGCU	hsa-miR-518e	hsa-miR-518e,hsa-miR-518a
GAAAGCGC	hsa-miR-518f	hsa-miR-518f
AAAGUGCA	hsa-miR-519c	hsa-miR-519c,hsa-miR-519b,hsa-miR-519a
AAGUGCCU	hsa-miR-519e	hsa-miR-519e
CUCCAGAG	hsa-miR-520a*	hsa-miR-520a*,hsa-miR-525
UCUACAAA	hsa-miR-520d*	hsa-miR-520d*
AAGUGCUU	hsa-miR-520f	hsa-miR-520f
ACAAAGUG	hsa-miR-520g	hsa-miR-520g,hsa-miR-520h
AACGCACU	hsa-miR-521	hsa-miR-521
AAAAUGGU	hsa-miR-522	hsa-miR-522
GAACGCGC	hsa-miR-523	hsa-miR-523
CUACAAAG	hsa-miR-524*	hsa-miR-524*
GAAGGCGC	hsa-miR-525*	hsa-miR-525*,hsa-miR-524
CUCUUGAG	hsa-miR-526b	hsa-miR-526b
CUCUAGAG	hsa-miR-526c	hsa-miR-526c,hsa-miR-518f*,hsa-miR-526a
CUGCAAAG	hsa-miR-527	hsa-miR-527
CAUGCCUU	hsa-miR-532	hsa-miR-532
GGAGAAAU	hsa-miR-539	hsa-miR-539
UGUGACAG	hsa-miR-542-3p	hsa-miR-542-3p
UCGGGGAU	hsa-miR-542-5p	hsa-miR-542-5p
AUUCUGCA	hsa-miR-544	hsa-miR-544
UCAGCAAA	hsa-miR-545	hsa-miR-545
CAAAACUG	hsa-miR-548a	hsa-miR-548a
CAAGAACC	hsa-miR-548b	hsa-miR-548b
CAAAAAUC	hsa-miR-548c	hsa-miR-548c
CAAAAACC	hsa-miR-548d	hsa-miR-548d
UGACAACU	hsa-miR-549	hsa-miR-549
UGUCUUAC	hsa-miR-550	hsa-miR-550
GCGACCCA	hsa-miR-551a	hsa-miR-551a,hsa-miR-551b
AACAGGUG	hsa-miR-552	hsa-miR-552
AAAACGGU	hsa-miR-553	hsa-miR-553
GCUAGUCC	hsa-miR-554	hsa-miR-554
AGGGUAAG	hsa-miR-555	hsa-miR-555
GAUGAGCU	hsa-miR-556	hsa-miR-556
GUUUGCAC	hsa-miR-557	hsa-miR-557
UGAGCUGC	hsa-miR-558	hsa-miR-558
UAAAGUAA	hsa-miR-559	hsa-miR-559
GCGUGCGC	hsa-miR-560	hsa-miR-560
CAAAGUUU	hsa-miR-561	hsa-miR-561
AAAGUAGC	hsa-miR-562	hsa-miR-562
AGGUUGAC	hsa-miR-563	hsa-miR-563
AGGCACGG	hsa-miR-564	hsa-miR-564
GGCUGGCU	hsa-miR-565	hsa-miR-565
GGGCGCCU	hsa-miR-566	hsa-miR-566
AGUAUGUU	hsa-miR-567	hsa-miR-567
AUGUAUAA	hsa-miR-568	hsa-miR-568
AGUUAAUG	hsa-miR-569	hsa-miR-569
GAAAACAG	hsa-miR-570	hsa-miR-570
UGAGUUGG	hsa-miR-571	hsa-miR-571
GUCCGCUC	hsa-miR-572	hsa-miR-572
CUGAAGUG	hsa-miR-573	hsa-miR-573
CACGCUCA	hsa-miR-574	hsa-miR-574
GAGCCAGU	hsa-miR-575	hsa-miR-575
AUUCUAAU	hsa-miR-576	hsa-miR-576
UAGAUAAA	hsa-miR-577	hsa-miR-577
CUUCUUGU	hsa-miR-578	hsa-miR-578
UUCAUUUG	hsa-miR-579	hsa-miR-579
UUGAGAAU	hsa-miR-580	hsa-miR-580
UCUUGUGU	hsa-miR-581	hsa-miR-581
UUACAGUU	hsa-miR-582	hsa-miR-582
CAAAGAGG	hsa-miR-583	hsa-miR-583
UUAUGGUU	hsa-miR-584	hsa-miR-584
UGGGCGUA	hsa-miR-585	hsa-miR-585
UAUGCAUU	hsa-miR-586	hsa-miR-586
UUUCCAUA	hsa-miR-587	hsa-miR-587
UUGGCCAC	hsa-miR-588	hsa-miR-588
UCAGAACA	hsa-miR-589	hsa-miR-589
GAGCUUAU	hsa-miR-590	hsa-miR-590
AGACCAUG	hsa-miR-591	hsa-miR-591
UUGUGUCA	hsa-miR-592	hsa-miR-592
AGGCACCA	hsa-miR-593	hsa-miR-593
CCCAUCUG	hsa-miR-594	hsa-miR-594
GAAGUGUG	hsa-miR-595	hsa-miR-595
AAGCCUGC	hsa-miR-596	hsa-miR-596
UGUGUCAC	hsa-miR-597	hsa-miR-597
UACGUCAU	hsa-miR-598	hsa-miR-598
GUUGUGUC	hsa-miR-599	hsa-miR-599
ACUUACAG	hsa-miR-600	hsa-miR-600
UGGUCUAG	hsa-miR-601	hsa-miR-601
GACACGGG	hsa-miR-602	hsa-miR-602
CACACACU	hsa-miR-603	hsa-miR-603
AGGCUGCG	hsa-miR-604	hsa-miR-604
UAAAUCCC	hsa-miR-605	hsa-miR-605
AAACUACU	hsa-miR-606	hsa-miR-606
GUUCAAAU	hsa-miR-607	hsa-miR-607
AGGGGUGG	hsa-miR-608	hsa-miR-608
AGGGUGUU	hsa-miR-609	hsa-miR-609
UGAGCUAA	hsa-miR-610	hsa-miR-610
GCGAGGAC	hsa-miR-611	hsa-miR-611
GCUGGGCA	hsa-miR-612	hsa-miR-612
AGGAAUGU	hsa-miR-613	hsa-miR-613
GAACGCCU	hsa-miR-614	hsa-miR-614
UCCGAGCC	hsa-miR-615	hsa-miR-615
AGACUUCC	hsa-miR-617	hsa-miR-617
AAACUCUA	hsa-miR-618	hsa-miR-618
GACCUGGA	hsa-miR-619	hsa-miR-619
AUGGAGAU	hsa-miR-620	hsa-miR-620
GGCUAGCA	hsa-miR-621	hsa-miR-621
ACAGUCUG	hsa-miR-622	hsa-miR-622
AUCCCUUG	hsa-miR-623	hsa-miR-623
UAGUACCA	hsa-miR-624	hsa-miR-624
AGGGGGAA	hsa-miR-625	hsa-miR-625
AGCUGUCU	hsa-miR-626	hsa-miR-626
GUGAGUCU	hsa-miR-627	hsa-miR-627
UCUAGUAA	hsa-miR-628	hsa-miR-628
GUUCUCCC	hsa-miR-629	hsa-miR-629
AGUAUUCU	hsa-miR-630	hsa-miR-630
AGACCUGG	hsa-miR-631	hsa-miR-631
GUGUCUGC	hsa-miR-632	hsa-miR-632
CUAAUAGU	hsa-miR-633	hsa-miR-633
AACCAGCA	hsa-miR-634	hsa-miR-634
ACUUGGGC	hsa-miR-635	hsa-miR-635
UGUGCUUG	hsa-miR-636	hsa-miR-636
ACUGGGGG	hsa-miR-637	hsa-miR-637
AGGGAUCG	hsa-miR-638	hsa-miR-638
AUCGCUGC	hsa-miR-639	hsa-miR-639
AUGAUCCA	hsa-miR-640	hsa-miR-640
AAAGACAU	hsa-miR-641	hsa-miR-641
GUCCCUCU	hsa-miR-642	hsa-miR-642
ACUUGUAU	hsa-miR-643	hsa-miR-643
AGUGUGGC	hsa-miR-644	hsa-miR-644
UCUAGGCU	hsa-miR-645	hsa-miR-645
AAGCAGCU	hsa-miR-646	hsa-miR-646
GUGGCUGC	hsa-miR-647	hsa-miR-647
AAGUGUGC	hsa-miR-648	hsa-miR-648
AAACCUGU	hsa-miR-649	hsa-miR-649
AGGAGGCA	hsa-miR-650	hsa-miR-650
UUUAGGAU	hsa-miR-651	hsa-miR-651
AAUGGCGC	hsa-miR-652	hsa-miR-652
UUGAAACA	hsa-miR-653	hsa-miR-653
UGGUGGGC	hsa-miR-654	hsa-miR-654
AUAAUACA	hsa-miR-655	hsa-miR-655
AAUAUUAU	hsa-miR-656	hsa-miR-656
GGCAGGUU	hsa-miR-657	hsa-miR-657
GGCGGAGG	hsa-miR-658	hsa-miR-658
CUUGGUUC	hsa-miR-659	hsa-miR-659
UACCCAUU	hsa-miR-660	hsa-miR-660
UGCCUGGG	hsa-miR-661	hsa-miR-661
UCCCACGU	hsa-miR-662	hsa-miR-662
AGGCGGGG	hsa-miR-663	hsa-miR-663
UGGAAGAC	hsa-miR-7	hsa-miR-7
UCUUUGGU	hsa-miR-9	hsa-miR-9
UAAAGCUA	hsa-miR-9*	hsa-miR-9*
UUCAACGG	hsa-miR-95	hsa-miR-95
UUUGGCAC	hsa-miR-96	hsa-miR-96
AACCCGUA	hsa-miR-99a	hsa-miR-99a,hsa-miR-100
CACCCGUA	hsa-miR-99b	hsa-miR-99b

## Sheet: d.melanogaster
seed sequence	representative miRNA	miRNAs with the same seed
UGAGAUCA	dme-bantam	dme-bantam
UGAGGUAG	dme-let-7	dme-let-7
UGGAAUGU	dme-miR-1	dme-miR-1
ACCCUGUA	dme-miR-10	dme-miR-10
AACCCGUA	dme-miR-100	dme-miR-100
CAUCACAG	dme-miR-11	dme-miR-11
UGAGUAUU	dme-miR-12	dme-miR-12
UAAGGCAC	dme-miR-124	dme-miR-124
UCCCUGAG	dme-miR-125	dme-miR-125
UUGGUCCC	dme-miR-133	dme-miR-133
UCAGUCUU	dme-miR-14	dme-miR-14
UGGACGGA	dme-miR-184	dme-miR-184
CCUUAUCA	dme-miR-184*	dme-miR-184*
UUGUGCGU	dme-miR-210	dme-miR-210
UGAUUGUC	dme-miR-219	dme-miR-219
GUUAAUGG	dme-miR-263a	dme-miR-263a
CUUGGCAC	dme-miR-263b	dme-miR-263b
UUUUGUGA	dme-miR-274	dme-miR-274
UCAGGUAC	dme-miR-275	dme-miR-275,dme-miR-306
CAGCGAGG	dme-miR-276*	dme-miR-276*
UAGGAACU	dme-miR-276a	dme-miR-276a,dme-miR-276b
UAAAUGCA	dme-miR-277	dme-miR-277
UCGGUGGG	dme-miR-278	dme-miR-278
UGACUAGA	dme-miR-279	dme-miR-279,dme-miR-286
UGUAUUUA	dme-miR-280	dme-miR-280
UGUCAUGG	dme-miR-281	dme-miR-281
AAGAGAGC	dme-miR-281-1*	dme-miR-281-1*,dme-miR-281-2*
AAUCUAGC	dme-miR-282	dme-miR-282
UAAAUAUC	dme-miR-283	dme-miR-283
UGAAGUCA	dme-miR-284	dme-miR-284
UAGCACCA	dme-miR-285	dme-miR-285
UGUGUUGA	dme-miR-287	dme-miR-287
UUUCAUGU	dme-miR-288	dme-miR-288
UAAAUAUU	dme-miR-289	dme-miR-289
UAUCACAG	dme-miR-2a	dme-miR-2a,dme-miR-2b,dme-miR-6,dme-miR-13a,dme-miR-13b,dme-miR-2c
UCACUGGG	dme-miR-3	dme-miR-3,dme-miR-318
UUUAGGUU	dme-miR-303	dme-miR-303
UAAUCUCA	dme-miR-304	dme-miR-304
AUUGUACU	dme-miR-305	dme-miR-305
GGGGGUCA	dme-miR-306*	dme-miR-306*
UCACAACC	dme-miR-307	dme-miR-307
AAUCACAG	dme-miR-308	dme-miR-308
GCACUGGG	dme-miR-309	dme-miR-309
UAUUGCAC	dme-miR-310	dme-miR-310,dme-miR-311,dme-miR-312,dme-miR-313
UAUUCGAG	dme-miR-314	dme-miR-314
UUUUGAUU	dme-miR-315	dme-miR-315
UGUCUUUU	dme-miR-316	dme-miR-316
UGAACACA	dme-miR-317	dme-miR-317
UGGCAAGA	dme-miR-31b	dme-miR-31b,dme-miR-31a
AGGUGCAU	dme-miR-33	dme-miR-33
UGGCAGUG	dme-miR-34	dme-miR-34
AUAAAGCU	dme-miR-4	dme-miR-4
AAAGGAAC	dme-miR-5	dme-miR-5
UGGAAGAC	dme-miR-7	dme-miR-7
UAAAGCUA	dme-miR-79	dme-miR-79
UAAUACUG	dme-miR-8	dme-miR-8
UUGAGCAA	dme-miR-87	dme-miR-87
CAUUGCAC	dme-miR-92a	dme-miR-92a
AAUUGCAC	dme-miR-92b	dme-miR-92b
UCUUUGGU	dme-miR-9a	dme-miR-9a,dme-miR-9c,dme-miR-9b
CGGUAUAC	dme-miR-iab-4-3p	dme-miR-iab-4-3p
ACGUAUAC	dme-miR-iab-4-5p	dme-miR-iab-4-5p

## Sheet: d.rerio
seed sequence	representative miRNA	miRNAs with the same seed
UGAGGUAG	dre-let-7a	dre-let-7a,dre-let-7b,dre-let-7c,dre-let-7d,dre-let-7e,dre-let-7f,dre-let-7g,dre-let-7h,dre-let-7i,dre-let-7j
UGGAAUGU	dre-miR-1	dre-miR-1,dre-miR-206
UACAGUAC	dre-miR-101a	dre-miR-101a,dre-miR-101b
AGCAGCAU	dre-miR-103	dre-miR-103,dre-miR-107
UACCCUGU	dre-miR-10a	dre-miR-10a,dre-miR-10b,dre-miR-10c,dre-miR-10d
CAAAUUCG	dre-miR-10a*	dre-miR-10a*
CAGAUUCG	dre-miR-10d*	dre-miR-10d*
UGGAGUGU	dre-miR-122	dre-miR-122
UAAGGCAC	dre-miR-124	dre-miR-124
UCCCUGAG	dre-miR-125a	dre-miR-125a,dre-miR-125b,dre-miR-125c
UCGUACCG	dre-miR-126	dre-miR-126
CAUUAUUA	dre-miR-126*	dre-miR-126*
UCACAGUG	dre-miR-128	dre-miR-128
CUUUUUGC	dre-miR-129	dre-miR-129
AAGCCCUU	dre-miR-129*	dre-miR-129*
CAGUGCAA	dre-miR-130a	dre-miR-130a,dre-miR-130b,dre-miR-130c,dre-miR-301a,dre-miR-301b,dre-miR-301c
UAACAGUC	dre-miR-132	dre-miR-132,dre-miR-212
ACCGUGGC	dre-miR-132*	dre-miR-132*
UUUGGUCC	dre-miR-133a	dre-miR-133a,dre-miR-133b,dre-miR-133c
AGCUGGUA	dre-miR-133a*	dre-miR-133a*
GCUGGUCA	dre-miR-133b*	dre-miR-133b*
UAUGGCUU	dre-miR-135	dre-miR-135,dre-miR-135b,dre-miR-135a
UUAUUGCU	dre-miR-137	dre-miR-137
AGCUGGUG	dre-miR-138	dre-miR-138
UCUACAGU	dre-miR-139	dre-miR-139
CAGUGGUU	dre-miR-140	dre-miR-140
UACCACAG	dre-miR-140*	dre-miR-140*
UAACACUG	dre-miR-141	dre-miR-141,dre-miR-200a
UGUAGUGU	dre-miR-142a-3p	dre-miR-142a-3p
CAUAAAGU	dre-miR-142a-5p	dre-miR-142a-5p,dre-miR-142b-5p
UGAGAUGA	dre-miR-143	dre-miR-143
UACAGUAU	dre-miR-144	dre-miR-144
GUCCAGUU	dre-miR-145	dre-miR-145
UGAGAACU	dre-miR-146a	dre-miR-146a,dre-miR-146b
UCAGUGCA	dre-miR-148	dre-miR-148,dre-miR-152
UCUCCCAA	dre-miR-150	dre-miR-150
UUGCAUAG	dre-miR-153b	dre-miR-153b,dre-miR-153a,dre-miR-153c
UUAAUGCU	dre-miR-155	dre-miR-155
UAGCAGCA	dre-miR-15a	dre-miR-15a,dre-miR-15b,dre-miR-16a,dre-miR-16b,dre-miR-16c
CAGGCCGU	dre-miR-15a*	dre-miR-15a*
CAAAGUGC	dre-miR-17a	dre-miR-17a,dre-miR-20b
ACUGCAGU	dre-miR-17a*	dre-miR-17a*,dre-miR-20a*
ACCAUUGA	dre-miR-181a*	dre-miR-181a*
AACAUUCA	dre-miR-181b	dre-miR-181b,dre-miR-181a
CACAUUCA	dre-miR-181c	dre-miR-181c
UUUGGCAA	dre-miR-182	dre-miR-182
UGGUUCUA	dre-miR-182*	dre-miR-182*
UAUGGCAC	dre-miR-183	dre-miR-183
UGGACGGA	dre-miR-184	dre-miR-184
UCGUGUCU	dre-miR-187	dre-miR-187
UAAGGUGC	dre-miR-18a	dre-miR-18a,dre-miR-18b,dre-miR-18c
CUGCCCUA	dre-miR-18b*	dre-miR-18b*
UGAUAUGU	dre-miR-190	dre-miR-190
AUGACCUA	dre-miR-192	dre-miR-192
AACUGGCC	dre-miR-193a	dre-miR-193a,dre-miR-193b
UGUAACAG	dre-miR-194a	dre-miR-194a,dre-miR-194b
UAGGUAGU	dre-miR-196a	dre-miR-196a,dre-miR-196b
CCCAGUGU	dre-miR-199	dre-miR-199
UACAGUAG	dre-miR-199*	dre-miR-199*
UGUGCAAA	dre-miR-19a	dre-miR-19a,dre-miR-19b,dre-miR-19c,dre-miR-19d
CUAGUUUU	dre-miR-19a*	dre-miR-19a*
AGUUUUGC	dre-miR-19b*	dre-miR-19b*
AGAGGCAU	dre-miR-202	dre-miR-202
UUCCUAUG	dre-miR-202*	dre-miR-202*
GUGAAAUG	dre-miR-203a	dre-miR-203a,dre-miR-203b
AGUGGUUC	dre-miR-203b*	dre-miR-203b*
UUCCCUUU	dre-miR-204	dre-miR-204
UCCUUCAU	dre-miR-205	dre-miR-205
UAAAGUGC	dre-miR-20a	dre-miR-20a
UAGCUUAU	dre-miR-21	dre-miR-21
CUGUGCGU	dre-miR-210	dre-miR-210
AGCCACUG	dre-miR-210*	dre-miR-210*
ACAGCAGG	dre-miR-214	dre-miR-214
UAAUCUCA	dre-miR-216a	dre-miR-216a
UAAUCUCU	dre-miR-216b	dre-miR-216b
UACUGCAU	dre-miR-217	dre-miR-217
UUGUGCUU	dre-miR-218a	dre-miR-218a,dre-miR-218b
UGAUUGUC	dre-miR-219	dre-miR-219
CCACAACC	dre-miR-220	dre-miR-220
AGCUACAU	dre-miR-221	dre-miR-221,dre-miR-222
UGUCAGUU	dre-miR-223	dre-miR-223
AAGCUGCC	dre-miR-22a	dre-miR-22a,dre-miR-22b
AUCACAUU	dre-miR-23a	dre-miR-23a,dre-miR-23b
UGGCUCAG	dre-miR-24	dre-miR-24
CAUUGCAC	dre-miR-25	dre-miR-25
UUCAAGUA	dre-miR-26a	dre-miR-26a,dre-miR-26b
UUCACAGU	dre-miR-27a	dre-miR-27a,dre-miR-27b,dre-miR-27c,dre-miR-27d,dre-miR-27e
CUUAACCC	dre-miR-27c*	dre-miR-27c*
UAGCACCA	dre-miR-29b	dre-miR-29b,dre-miR-29a
UGUAAACA	dre-miR-30a	dre-miR-30a,dre-miR-30b,dre-miR-30c,dre-miR-30d,dre-miR-30e
CUUUCAGU	dre-miR-30e*	dre-miR-30e*
GGCAAGAU	dre-miR-31	dre-miR-31
UCCAGCAU	dre-miR-338	dre-miR-338
UGGCAGUG	dre-miR-34	dre-miR-34
UAGGCAGU	dre-miR-34b	dre-miR-34b
AAUUGCAC	dre-miR-363	dre-miR-363
UAAUGCCC	dre-miR-365	dre-miR-365
UUUGUUCG	dre-miR-375	dre-miR-375
UAAUACUG	dre-miR-429	dre-miR-429,dre-miR-200b,dre-miR-200c
UAAGUGCU	dre-miR-430a	dre-miR-430a,dre-miR-430c,dre-miR-430i
AAAGUGCU	dre-miR-430b	dre-miR-430b,dre-miR-430j
AAACCGUU	dre-miR-451	dre-miR-451
UAGUGCAA	dre-miR-454a	dre-miR-454a,dre-miR-454b
UAUGUGCC	dre-miR-455	dre-miR-455
CAGGCUGG	dre-miR-456	dre-miR-456
AAGCAGCA	dre-miR-457a	dre-miR-457a,dre-miR-457b
AUAGCUCU	dre-miR-458	dre-miR-458
UCAGUAAC	dre-miR-459	dre-miR-459
CAGGGAAU	dre-miR-459*	dre-miR-459*
CACAGCGC	dre-miR-460-3p	dre-miR-460-3p
CCUGCAUU	dre-miR-460-5p	dre-miR-460-5p
UCAGGAAU	dre-miR-461	dre-miR-461
UAACGGAA	dre-miR-462	dre-miR-462
AGUGACAU	dre-miR-489	dre-miR-489
UGGAAGAC	dre-miR-7b	dre-miR-7b,dre-miR-7a
UCUUUGGU	dre-miR-9	dre-miR-9
UAAAGCUA	dre-miR-9*	dre-miR-9*
UAUUGCAC	dre-miR-92a	dre-miR-92a,dre-miR-92b
AAAAGUGC	dre-miR-93	dre-miR-93
UUUGGCAC	dre-miR-96	dre-miR-96
AACCCGUA	dre-miR-99	dre-miR-99,dre-miR-100

## Sheet: c.elegans
seed sequence	representative miRNA	miRNAs with the same seed
UGAGGUAG	cel-let-7	cel-let-7,cel-miR-48,cel-miR-84,cel-miR-241
UCCCUGAG	cel-lin-4	cel-lin-4,cel-miR-237
UUUUGUAU	cel-lsy-6	cel-lsy-6
UGGAAUGU	cel-miR-1	cel-miR-1
UAAGGCAC	cel-miR-124	cel-miR-124
UAUCACAG	cel-miR-2	cel-miR-2,cel-miR-43
AGCUUUCG	cel-miR-227	cel-miR-227
AAUGGCAC	cel-miR-228	cel-miR-228
AAUGACAC	cel-miR-229	cel-miR-229
GUAUUAGU	cel-miR-230	cel-miR-230
UAAGCUCG	cel-miR-231	cel-miR-231
UAAAUGCA	cel-miR-232	cel-miR-232
UUGAGCAA	cel-miR-233	cel-miR-233,cel-miR-356
UUAUUGCU	cel-miR-234	cel-miR-234
UAUUGCAC	cel-miR-235	cel-miR-235
UAAUACUG	cel-miR-236	cel-miR-236
UUUGUACU	cel-miR-238	cel-miR-238,cel-miR-239a
UUGUACUA	cel-miR-239b	cel-miR-239b
UACUGGCC	cel-miR-240	cel-miR-240
UUGCGUAG	cel-miR-242	cel-miR-242
CGGUACGA	cel-miR-243	cel-miR-243
UCUUUGGU	cel-miR-244	cel-miR-244
AUUGGUCC	cel-miR-245	cel-miR-245
UUACAUGU	cel-miR-246	cel-miR-246
UACACGUG	cel-miR-248	cel-miR-248
UCACAGGA	cel-miR-249	cel-miR-249
UCACAGUC	cel-miR-250	cel-miR-250
UUAAGUAG	cel-miR-251	cel-miR-251
UAAGUAGU	cel-miR-252	cel-miR-252
CACACCUC	cel-miR-253	cel-miR-253
UGCAAAUC	cel-miR-254	cel-miR-254
UGGAAUGC	cel-miR-256	cel-miR-256
GAGUAUCA	cel-miR-257	cel-miR-257
GGUUUUGA	cel-miR-258	cel-miR-258
AAAUCUCA	cel-miR-259	cel-miR-259
GUGAUGUC	cel-miR-260	cel-miR-260
UAGCUUUU	cel-miR-261	cel-miR-261
GUUUCUCG	cel-miR-262	cel-miR-262
GGCGGGUG	cel-miR-264	cel-miR-264
UGAGGGAG	cel-miR-265	cel-miR-265
CCCGUGAA	cel-miR-267	cel-miR-267
GGCAAGAA	cel-miR-268	cel-miR-268
GGCAAGAC	cel-miR-269	cel-miR-269
GGCAUGAU	cel-miR-270	cel-miR-270
UCGCCGGG	cel-miR-271	cel-miR-271
UGUAGGCA	cel-miR-272	cel-miR-272
UGCCCGUA	cel-miR-273	cel-miR-273
AGGCAGUG	cel-miR-34	cel-miR-34
UCACCGGG	cel-miR-35	cel-miR-35,cel-miR-36,cel-miR-37,cel-miR-38,cel-miR-39,cel-miR-40,cel-miR-41
CAAUUGCC	cel-miR-353	cel-miR-353
ACCUUGUU	cel-miR-354	cel-miR-354
UUUGUUUU	cel-miR-355	cel-miR-355
UAAAUGCC	cel-miR-357	cel-miR-357
CAAUUGGU	cel-miR-358	cel-miR-358
UCACUGGU	cel-miR-359	cel-miR-359
UGACCGUA	cel-miR-360	cel-miR-360
UAUCAUCG	cel-miR-392	cel-miR-392
CACCGGGU	cel-miR-42	cel-miR-42
UGACUAGA	cel-miR-44	cel-miR-44,cel-miR-45,cel-miR-61,cel-miR-247
UGUCAUGG	cel-miR-46	cel-miR-46,cel-miR-47
AAGCACCA	cel-miR-49	cel-miR-49
UGAUAUGU	cel-miR-50	cel-miR-50,cel-miR-62,cel-miR-90
UACCCGUA	cel-miR-51	cel-miR-51,cel-miR-54,cel-miR-55,cel-miR-56
CACCCGUA	cel-miR-52	cel-miR-52,cel-miR-53
UGGCGGAU	cel-miR-56*	cel-miR-56*
UACCCUGU	cel-miR-57	cel-miR-57
UGAGAUCG	cel-miR-58	cel-miR-58
UCGAAUCG	cel-miR-59	cel-miR-59
UAUUAUGC	cel-miR-60	cel-miR-60
UAUGACAC	cel-miR-63	cel-miR-63,cel-miR-64,cel-miR-65
CAUGACAC	cel-miR-66	cel-miR-66
UCACAACC	cel-miR-67	cel-miR-67
UAAUACGU	cel-miR-70	cel-miR-70
UGAAAGAC	cel-miR-71	cel-miR-71
AGGCAAGA	cel-miR-72	cel-miR-72,cel-miR-266
UGGCAAGA	cel-miR-73	cel-miR-73,cel-miR-74
UUAAAGCU	cel-miR-75	cel-miR-75
UUCGUUGU	cel-miR-76	cel-miR-76
UUCAUCAG	cel-miR-77	cel-miR-77
UGGAGGCC	cel-miR-78	cel-miR-78
AUAAAGCU	cel-miR-79	cel-miR-79
UGAGAUCA	cel-miR-80	cel-miR-80,cel-miR-81,cel-miR-82
UAGCACCA	cel-miR-83	cel-miR-83
UACAAAGU	cel-miR-85	cel-miR-85
UAAGUGAA	cel-miR-86	cel-miR-86
GUGAGCAA	cel-miR-87	cel-miR-87
